# Supplementary material for: Cacaoporus, a new Boletaceae genus, with two new species from Thailand
Source: MycoKeys. 2019 Jun 10;54:1–29. doi: 10.3897/mycokeys.54.35018 (PMC6579793; doi:10.3897/mycokeys.54.35018)
Supplement: XML Treatment for Cacaoporus [file mycokeys.54.35018-treatment1.xml]

<!DOCTYPE tp:taxon-treatment
  PUBLIC "-//TaxonX//DTD Taxonomic Treatment Publishing DTD v0 20100105//EN" "tax-treatment-NSO.dtd">
<tp:taxon-treatment xmlns:tp="http://www.plazi.org/taxpub"><tp:treatment-meta><kwd-group><label>Taxon classification</label><kwd><named-content xmlns:xlink="http://www.w3.org/1999/xlink" content-type="kingdom">Fungi</named-content></kwd><kwd><named-content xmlns:xlink="http://www.w3.org/1999/xlink" content-type="order">Boletales</named-content></kwd><kwd><named-content xmlns:xlink="http://www.w3.org/1999/xlink" content-type="family">Boletaceae</named-content></kwd></kwd-group><mixed-citation publication-type="journal"><person-group><name><surname>Vadthanarat</surname><given-names>Santhiti</given-names></name><name><surname>Lumyong</surname><given-names>Saisamorn</given-names></name><name><surname>Raspé</surname><given-names>Olivier</given-names></name></person-group><article-title><italic><tp:taxon-name><tp:taxon-name-part taxon-name-part-type="genus" reg="Cacaoporus">Cacaoporus</tp:taxon-name-part></tp:taxon-name></italic>, a new <tp:taxon-name><tp:taxon-name-part taxon-name-part-type="family">Boletaceae</tp:taxon-name-part></tp:taxon-name> genus, with two new species from Thailand</article-title><source>MycoKeys</source><day>10</day><month>6</month><year>2019</year><volume>54</volume><fpage>1</fpage><lpage>29</lpage><pub-id pub-id-type="doi">10.3897/mycokeys.54.35018</pub-id></mixed-citation></tp:treatment-meta><tp:nomenclature><tp:taxon-name>
            <tp:taxon-name-part taxon-name-part-type="genus" reg="Cacaoporus">Cacaoporus</tp:taxon-name-part>
            <object-id xmlns:xlink="http://www.w3.org/1999/xlink" content-type="mycobank" xlink:type="simple">MB829655</object-id>
          </tp:taxon-name><tp:taxon-authority>Raspé &amp; Vadthanarat</tp:taxon-authority><tp:taxon-status xmlns:xlink="http://www.w3.org/1999/xlink" xlink:type="simple">gen. nov.</tp:taxon-status></tp:nomenclature><tp:treatment-sec sec-type="etymology" id="SECID0EEVHK"><title>Etymology.</title><p>Refers to the dark, chocolate brown hymenophore and overall colour of basidiomata.</p></tp:treatment-sec><tp:treatment-sec sec-type="diagnosis" id="SECID0EJVHK"><title>Diagnosis.</title><p>Similar to the genus <italic><tp:taxon-name><tp:taxon-name-part taxon-name-part-type="genus" reg="Sutorius">Sutorius</tp:taxon-name-part></tp:taxon-name></italic> in having brown basidiomata with brown encrustations in the flesh but differs from <italic><tp:taxon-name><tp:taxon-name-part taxon-name-part-type="genus" reg="Sutorius">Sutorius</tp:taxon-name-part></tp:taxon-name></italic> in having the following combination of characters: brown to chocolate brown or greyish-brown to dark brown or blackish-brown basidiomata, without violet tinge, chocolate brown to dark brown hymenophore, tubes not separable from the pileus context, white to off-white basal mycelium which turns reddish-white to pale red when bruised, amygdaliform to ovoid with subacute apex in side view to ovoid basidiospores and dark brown spore deposit.</p></tp:treatment-sec><tp:treatment-sec sec-type="description" id="SECID0E4VHK"><title>Description.</title><p><bold><italic>Basidiomata</italic></bold> stipitate-pileate with poroid hymenophore, small to medium-sized, dull, brown to greyish-brown to dark brown or blackish-brown. <bold><italic>Pileus</italic></bold> convex when young becoming plano-convex to slightly depressed with age, with deflexed to inflexed margin; <bold><italic>surface</italic></bold> even to subrugulose, minutely tomentose or slightly cracked at the centre; <bold><italic>context</italic></bold> soft, yellowish to greyish off-white then slightly greyish-orange to dull orange to greyish-brown when exposed to the air, patchy or marmorated with greyish-brown to dark brown, sometimes with scattered small dark brown to brownish-black encrustations, not or inconsistently reddening when cut. <bold><italic>Hymenophore</italic></bold> tubulate, adnate, subventricose to ventricose, slightly depressed around the stipe; <bold><italic>tubes</italic></bold> brown to greyish-brown to dark brown, not separable from the pileus context; <bold><italic>pores</italic></bold> regularly arranged, mostly roundish at first becoming slightly angular with age, sometimes irregular, elongated around the stipe, dark brown to greyish-brown at first, becoming brown to chocolate brown with age. <bold><italic>Stipe</italic></bold> central, terete to sometimes slightly compressed, cylindrical to sometimes slightly wider at the base; surface even, minutely tomentose, dull, dark brown to greyish-brown, basal mycelium white to off-white becoming reddish-white to pale red when touched; <bold><italic>context</italic></bold> solid, yellowish to orange white to yellowish-grey to pale orange to dull orange to reddish-grey, marmorated or virgated with brownish-grey to greyish-brown to dark brown, sometimes scattered with small reddish-brown to brownish-black fine encrustations, unchanged or inconsistently reddening when cut. <bold><italic>Spore print</italic></bold> dark brown.</p><p><bold><italic>Basidiospores</italic></bold> amygdaliform to ovoid or ovoid with subacute apex in side view, thin-walled, smooth, slightly reddish to brownish hyaline in water, slightly yellowish to greenish hyaline in <abbrev xmlns:xlink="http://www.w3.org/1999/xlink" xlink:title="10% aqueous potassium hydroxide" id="ABBRID0EKXHK" xlink:type="simple">KOH</abbrev> or NH<sub>4</sub>OH, inamyloid. <bold><italic>Basidia</italic></bold> 4-spored, clavate to narrowly clavate without basal clamp connection. <bold><italic>Cheilocystidia</italic></bold> fusiform or cylindrical with obtuse apex, sometimes bent or sinuate, thin-walled, often scattered with small brownish-yellow to yellowish-brown crystals on the walls in <abbrev xmlns:xlink="http://www.w3.org/1999/xlink" xlink:title="10% aqueous potassium hydroxide" id="ABBRID0EWXHK" xlink:type="simple">KOH</abbrev> or NH<sub>4</sub>OH. <bold><italic>Pleurocystidia</italic></bold> narrowly fusiform with obtuse apex or cylindrical to narrowly subclavate, sometimes bent or sinuate, thin-walled, densely covered with small reddish-brown to brownish dark encrustations on the walls when observed in H<sub>2</sub>O, which are discoloured then dissolved in <abbrev xmlns:xlink="http://www.w3.org/1999/xlink" xlink:title="10% aqueous potassium hydroxide" id="ABBRID0EBYHK" xlink:type="simple">KOH</abbrev> or NH<sub>4</sub>OH. <bold><italic>Pileipellis</italic></bold> a trichoderm becoming tangled trichoderm to tomentum, composed of thin-walled hyphae; terminal cells mostly slightly sinuate cylindrical to irregular with rounded apex or clavate to elongated clavate. <bold><italic>Stipitipellis</italic></bold> a trichoderm to tangled trichoderm or disrupted hymeniderm, composed of loosely to moderately interwoven cylindrical hyphae anastomosing at places. <bold><italic>Clamp connections</italic></bold> not seen in any tissue.</p></tp:treatment-sec><tp:treatment-sec sec-type="Typus generis" id="SECID0EVYHK"><title>Typus generis.</title><p>
            <italic><tp:taxon-name>
                <tp:taxon-name-part taxon-name-part-type="genus" reg="Cacaoporus">Cacaoporus</tp:taxon-name-part>
                <tp:taxon-name-part taxon-name-part-type="species" reg="tenebrosus">tenebrosus</tp:taxon-name-part>
              </tp:taxon-name></italic>
          </p></tp:treatment-sec><tp:treatment-sec sec-type="distribution" id="SECID0EGZHK"><title>Distribution.</title><p>Currently known from Thailand.</p></tp:treatment-sec><tp:treatment-sec sec-type="notes" id="SECID0ELZHK"><title>Notes.</title><p><italic><tp:taxon-name><tp:taxon-name-part taxon-name-part-type="genus" reg="Sutorius">Sutorius</tp:taxon-name-part></tp:taxon-name></italic> most closely resembles the new genus. In the field, <italic><tp:taxon-name><tp:taxon-name-part taxon-name-part-type="genus" reg="Cacaoporus">Cacaoporus</tp:taxon-name-part></tp:taxon-name></italic> is easily distinguished from the <italic><tp:taxon-name><tp:taxon-name-part taxon-name-part-type="genus" reg="Sutorius">Sutorius</tp:taxon-name-part></tp:taxon-name></italic> by the following combination of characters: chocolate brown to dark brown to blackish-brown basidiomata, which are darker than in <italic><tp:taxon-name><tp:taxon-name-part taxon-name-part-type="genus" reg="Sutorius">Sutorius</tp:taxon-name-part></tp:taxon-name></italic> and never purplish-brown like in <italic><tp:taxon-name><tp:taxon-name-part taxon-name-part-type="genus" reg="Sutorius">Sutorius</tp:taxon-name-part></tp:taxon-name></italic> species; chocolate brown to dark brown hymenophore, which is much darker than in <italic><tp:taxon-name><tp:taxon-name-part taxon-name-part-type="genus" reg="Sutorius">Sutorius</tp:taxon-name-part></tp:taxon-name></italic> and never reddish- to purplish-brown like in <italic><tp:taxon-name><tp:taxon-name-part taxon-name-part-type="genus" reg="Sutorius">Sutorius</tp:taxon-name-part></tp:taxon-name></italic>; tubes that are not separable from the pileus context but can be separated in <italic><tp:taxon-name><tp:taxon-name-part taxon-name-part-type="genus" reg="Sutorius">Sutorius</tp:taxon-name-part></tp:taxon-name></italic>; off-white basal mycelium that more or less turns red when bruised, which is never the case in <italic><tp:taxon-name><tp:taxon-name-part taxon-name-part-type="genus" reg="Sutorius">Sutorius</tp:taxon-name-part></tp:taxon-name></italic>.</p></tp:treatment-sec></tp:taxon-treatment>
