# Supplementary material for: Cacaoporus, a new Boletaceae genus, with two new species from Thailand
Source: MycoKeys. 2019 Jun 10;54:1–29. doi: 10.3897/mycokeys.54.35018 (PMC6579793; doi:10.3897/mycokeys.54.35018)
Supplement: XML Treatment for Cacaoporus pallidicarneus [file mycokeys.54.35018-treatment2.xml]

<!DOCTYPE tp:taxon-treatment
  PUBLIC "-//TaxonX//DTD Taxonomic Treatment Publishing DTD v0 20100105//EN" "tax-treatment-NSO.dtd">
<tp:taxon-treatment xmlns:tp="http://www.plazi.org/taxpub"><tp:treatment-meta><kwd-group><label>Taxon classification</label><kwd><named-content xmlns:xlink="http://www.w3.org/1999/xlink" content-type="kingdom">Fungi</named-content></kwd><kwd><named-content xmlns:xlink="http://www.w3.org/1999/xlink" content-type="order">Boletales</named-content></kwd><kwd><named-content xmlns:xlink="http://www.w3.org/1999/xlink" content-type="family">Boletaceae</named-content></kwd></kwd-group><mixed-citation publication-type="journal"><person-group><name><surname>Vadthanarat</surname><given-names>Santhiti</given-names></name><name><surname>Lumyong</surname><given-names>Saisamorn</given-names></name><name><surname>Raspé</surname><given-names>Olivier</given-names></name></person-group><article-title><italic><tp:taxon-name><tp:taxon-name-part taxon-name-part-type="genus" reg="Cacaoporus">Cacaoporus</tp:taxon-name-part></tp:taxon-name></italic>, a new <tp:taxon-name><tp:taxon-name-part taxon-name-part-type="family">Boletaceae</tp:taxon-name-part></tp:taxon-name> genus, with two new species from Thailand</article-title><source>MycoKeys</source><day>10</day><month>6</month><year>2019</year><volume>54</volume><fpage>1</fpage><lpage>29</lpage><pub-id pub-id-type="doi">10.3897/mycokeys.54.35018</pub-id></mixed-citation></tp:treatment-meta><tp:nomenclature><tp:taxon-name>
            <tp:taxon-name-part taxon-name-part-type="genus" reg="Cacaoporus">Cacaoporus</tp:taxon-name-part>
            <tp:taxon-name-part taxon-name-part-type="species" reg="pallidicarneus">pallidicarneus</tp:taxon-name-part>
            <object-id xmlns:xlink="http://www.w3.org/1999/xlink" content-type="mycobank" xlink:type="simple">MB829657</object-id>
          </tp:taxon-name><tp:taxon-authority>Vadthanarat, Raspé &amp; Lumyong</tp:taxon-authority><tp:taxon-status xmlns:xlink="http://www.w3.org/1999/xlink" xlink:type="simple">sp. nov.</tp:taxon-status><xref ref-type="fig" rid="F2">Figs 2a</xref><xref ref-type="fig" rid="F3">, 3a</xref><xref ref-type="fig" rid="F4">, 4a</xref><xref ref-type="fig" rid="F5">and 5</xref></tp:nomenclature><tp:treatment-sec sec-type="etymology" id="SECID0EJ4HK"><title>Etymology.</title><p>Refers to the context, which is paler than in the other species, especially at the stipe base and in the pileus.</p></tp:treatment-sec><tp:treatment-sec sec-type="material" id="SECID0EO4HK"><title>Type.</title><p>THAILAND, Chiang Mai Province, Mae On District, <named-content xmlns:xlink="http://www.w3.org/1999/xlink" content-type="dwc:verbatimCoordinates" xlink:type="simple"><named-content content-type="geo-json" specific-use="{&#34;type&#34;:&#34;Point&#34;,&#34;coordinates&#34;:[99.306389,18.876944]}" id="NCID0EX4HK" xlink:type="simple">18°52'37"N, 99°18'23"E</named-content></named-content>, elev. 860 m, 15 August 2015, <italic>Santhiti Vadthanarat</italic>, SV0221 (CMUB!, isotype BR!).</p></tp:treatment-sec><tp:treatment-sec sec-type="diagnosis" id="SECID0E54HK"><title>Diagnosis.</title><p><italic><tp:taxon-name><tp:taxon-name-part taxon-name-part-type="genus" reg="Cacaoporus">Cacaoporus</tp:taxon-name-part><tp:taxon-name-part taxon-name-part-type="species" reg="pallidicarneus">pallidicarneus</tp:taxon-name-part></tp:taxon-name></italic> is characterised by having a paler context than the other species and basidiospores that are amygdaliform or elongated amygdaliform to ovoid in side view, sometimes with subacute apex, shorter basidia and fusiform to narrowly bent fusiform to narrowly fusiform hymenophoral cystidia.</p></tp:treatment-sec><tp:treatment-sec sec-type="description" id="SECID0EP5HK"><title>Description.</title><p><bold><italic>Basidiomata</italic></bold> small to medium-sized. <bold><italic>Pileus</italic></bold> (1.6)2.4–5.5 cm in diameter, convex when young becoming plano-convex with age; margin deflexed to inflexed, slightly exceeding (1–2 mm), surface even to subrugulose, minutely tomentose, dull, at first brown to greyish-brown to blackish-brown (8F3–4) sometimes paler (8C2) at places, becoming paler to greyish-brown (8E3–5) with age; <bold><italic>context</italic></bold> 4–9 mm thick half-way to the margin, soft, yellowish to greyish off-white then slightly pale orange to greyish-orange (6A3 to 6B3) when exposed to the air, with patchy or marmorated with greyish-brown (8E3) especially when young, scattered with reddish-brown to brownish-black of fine encrustations at places, slightly reddening when cut. <bold><italic>Stipe</italic></bold> central, terete or sometimes slightly compressed, cylindrical with slightly wider base, (2.0)2.8–3.7 × 0.4–0.7 cm, surface even, minutely tomentose, dull, greyish-brown to dark brown (8 E/F 3–4 to 8F2), basal mycelium white to off-white becoming pale red (7A3) when bruised; <bold><italic>context</italic></bold> solid, yellowish to greyish off-white then orange white to pale orange (5A2–3) when exposed to the air, virgate to marmorate with brownish-grey (8F2), less so at the stipe base, at places scattered with brownish-black fine encrustations, unchanged to slowly slightly reddening when cut. <bold><italic>Hymenophore</italic></bold> tubulate, adnate, subventricose, slightly depressed around the stipe. <bold><italic>Tubes</italic></bold> (2)4–6 mm long half-way to the margin, brown to greyish-brown (8F3), not separable from the pileus context. <bold><italic>Pores</italic></bold> 0.4–1.5 mm wide at mid-radius, regularly arranged, mostly roundish to elliptical at first, becoming slightly angular with age, slightly elongated around the stipe, colour distribution even, dark brown to chocolate brown (9F4 to 10F3) at first, becoming chocolate brown to brown (10F4 to 7–8F4–5) with age. <bold><italic>Odour</italic></bold> rubbery. <bold><italic>Taste</italic></bold> slightly bitter at first, then mild. <bold><italic>Spore print</italic></bold> dark brown (8F4/5) in mass.</p><p><bold><italic>Macrochemical reactions.</italic></bold><abbrev xmlns:xlink="http://www.w3.org/1999/xlink" xlink:title="10% aqueous potassium hydroxide" id="ABBRID0EJAAM" xlink:type="simple">KOH</abbrev>, orange brown on cap, yellowish-black on stipe, yellowish-black on the pileus context and stipe context, brownish-black on hymenium; NH<sub>4</sub>OH, yellowish-brown on cap, yellowish-orange on stipe, orangey yellow to yellowish-orange on the pileus context, stipe context and hymenium.</p><p><bold><italic>Basidiospores</italic></bold> [437/7/5] (6.5–)6.7–7.7–8.6(–11.5) × (3.8–)4–4.6–5.1(–5.5) µm <italic>Q</italic> = (1.4–)1.48–1.68–1.9(–2.44). From the type (3 basidiomata, <italic>N</italic> = 177) (6.8–)7–7.8–8.5(–9.1) × (4–)4.2–4.6–5(–5) µm, <italic>Q</italic> = (1.49–)1.5–1.69–1.9(–2.21), amygdaliform or elongated amygdaliform sometimes to ovoid with subacute apex in side view, ovoid in front view, thin-walled, smooth, slightly reddish to brownish hyaline in water, slightly yellowish to greenish hyaline in <abbrev xmlns:xlink="http://www.w3.org/1999/xlink" xlink:title="10% aqueous potassium hydroxide" id="ABBRID0E3AAM" xlink:type="simple">KOH</abbrev> or NH<sub>4</sub>OH, inamyloid. <bold><italic>Basidia</italic></bold> 4-spored, (25.3–)25.4–29.7–33.8(–33.8) × (7.3–)7.3–8.4–9.8(–10) µm, clavate without basal clamp connection, slightly yellowish to brownish hyaline in <abbrev xmlns:xlink="http://www.w3.org/1999/xlink" xlink:title="10% aqueous potassium hydroxide" id="ABBRID0EFBAM" xlink:type="simple">KOH</abbrev> or NH<sub>4</sub>OH; sterigmata up to 5 µm long. <bold><italic>Cheilocystidia</italic></bold> (16–)16.3–23.4–32.8(–34) × (5.5–)5.8–7.3–9(–9) µm, frequent, fusiform, thin-walled, yellowish to brownish hyaline to brown in <abbrev xmlns:xlink="http://www.w3.org/1999/xlink" xlink:title="10% aqueous potassium hydroxide" id="ABBRID0EOBAM" xlink:type="simple">KOH</abbrev> or NH<sub>4</sub>OH. <bold><italic>Pleurocystidia</italic></bold> (44–)44.2–54.7–67.6(–68) × (5–)5–6–7(–7) µm, frequent, usually narrowly bent fusiform to narrowly fusiform with obtuse apex, thin-walled, yellowish to brownish hyaline in <abbrev xmlns:xlink="http://www.w3.org/1999/xlink" xlink:title="10% aqueous potassium hydroxide" id="ABBRID0EXBAM" xlink:type="simple">KOH</abbrev> or NH<sub>4</sub>OH. <bold><italic>Hymenophoral trama</italic></bold> subdivergent to divergent, 62–175 µm wide, with 25–100 µm wide, regular to subregular mediostratum, composed of cylindrical, 4–7(11) µm wide hyphae, yellowish to brownish hyaline in <abbrev xmlns:xlink="http://www.w3.org/1999/xlink" xlink:title="10% aqueous potassium hydroxide" id="ABBRID0EACAM" xlink:type="simple">KOH</abbrev> or NH<sub>4</sub>OH. <bold><italic>Pileipellis</italic></bold> a trichoderm to tangled trichoderm at first, becoming a tomentum to tangled trichoderm with age, 65–110 µm thick, composed of firmly to moderately interwoven thin-walled hyphae; terminal cells 12–55 × 4–6 µm, slightly bent cylindrical with rounded apex, at places clavate to sub-clavate to elongated clavate, 16–34 × 8–10 µm, slightly dark to reddish to brownish dark in water, yellowish to brownish hyaline to yellowish-brown to slightly dark at places in <abbrev xmlns:xlink="http://www.w3.org/1999/xlink" xlink:title="10% aqueous potassium hydroxide" id="ABBRID0EJCAM" xlink:type="simple">KOH</abbrev> or NH<sub>4</sub>OH. <bold><italic>Pileus context</italic></bold> made of moderately interwoven, thin-walled, hyaline hyphae, 6–12 µm wide. <bold><italic>Stipitipellis</italic></bold> a disrupted hymeniderm, 55–95 µm thick, composed clavate cells, 11–37 × 5–8 µm, yellowish-brown to slightly dark in <abbrev xmlns:xlink="http://www.w3.org/1999/xlink" xlink:title="10% aqueous potassium hydroxide" id="ABBRID0E1CAM" xlink:type="simple">KOH</abbrev> or NH<sub>4</sub>OH mixed with caulocystidia. <bold><italic>Caulocystidia</italic></bold> (17–)17–23.6–31(–31) × (5–)5–6.3–7(–7) µm, frequent, thin-walled, mostly yellowish-brown to slightly dark at places in <abbrev xmlns:xlink="http://www.w3.org/1999/xlink" xlink:title="10% aqueous potassium hydroxide" id="ABBRID0EDDAM" xlink:type="simple">KOH</abbrev> or NH<sub>4</sub>OH. <bold><italic>Stipe context</italic></bold> composed of parallel, 3–7 µm wide hyphae, brownish hyaline to yellowish pale brown in <abbrev xmlns:xlink="http://www.w3.org/1999/xlink" xlink:title="10% aqueous potassium hydroxide" id="ABBRID0EMDAM" xlink:type="simple">KOH</abbrev> or NH<sub>4</sub>OH. <bold><italic>Clamp connections</italic></bold> not seen in any tissue.</p></tp:treatment-sec><tp:treatment-sec sec-type="habitat" id="SECID0EVDAM"><title>Habitat and Distribution.</title><p>solitary to gregarious up to 4 basidiomata, on soil in hill evergreen forest dominated by <tp:taxon-name><tp:taxon-name-part taxon-name-part-type="family">Fagaceae</tp:taxon-name-part></tp:taxon-name> trees, with a few <italic><tp:taxon-name><tp:taxon-name-part taxon-name-part-type="genus" reg="Dipterocarpus">Dipterocarpus</tp:taxon-name-part></tp:taxon-name></italic> spp. and <italic><tp:taxon-name><tp:taxon-name-part taxon-name-part-type="genus" reg="Shorea">Shorea</tp:taxon-name-part></tp:taxon-name></italic> spp. or in Dipterocarp forest dominated by <italic><tp:taxon-name><tp:taxon-name-part taxon-name-part-type="genus" reg="Dipterocarpus">Dipterocarpus</tp:taxon-name-part></tp:taxon-name></italic> spp. and <italic><tp:taxon-name><tp:taxon-name-part taxon-name-part-type="genus" reg="Shorea">Shorea</tp:taxon-name-part></tp:taxon-name></italic> spp. with a few <italic><tp:taxon-name><tp:taxon-name-part taxon-name-part-type="genus" reg="Lithocarpus">Lithocarpus</tp:taxon-name-part></tp:taxon-name></italic> sp., <italic><tp:taxon-name><tp:taxon-name-part taxon-name-part-type="genus" reg="Castanopsis">Castanopsis</tp:taxon-name-part></tp:taxon-name></italic> sp. and <italic><tp:taxon-name><tp:taxon-name-part taxon-name-part-type="genus" reg="Quercus">Quercus</tp:taxon-name-part></tp:taxon-name></italic> sp. Currently known only from Chiang Mai Province, Northern Thailand.</p></tp:treatment-sec><tp:treatment-sec sec-type="material" id="SECID0ERFAM"><title>Additional specimens examined.</title><p>THAILAND, Chiang Mai Province, Mae Taeng District, 23 km marker (Ban Tapa), <named-content xmlns:xlink="http://www.w3.org/1999/xlink" content-type="dwc:verbatimCoordinates" xlink:type="simple"><named-content content-type="geo-json" specific-use="{&#34;type&#34;:&#34;Point&#34;,&#34;coordinates&#34;:[98.780556,19.147222]}" id="NCID0E1FAM" xlink:type="simple">19°08'50"N, 98°46'50"E</named-content></named-content>, elev. 930 m, 2 August 2013, <italic>Olivier Raspé</italic> &amp; <italic>Anan Thawthong</italic>, OR0681; Ban Mae Sae, <named-content xmlns:xlink="http://www.w3.org/1999/xlink" content-type="dwc:verbatimCoordinates" xlink:type="simple"><named-content content-type="geo-json" specific-use="{&#34;type&#34;:&#34;Point&#34;,&#34;coordinates&#34;:[98.652778,19.252778]}" id="NCID0EGGAM" xlink:type="simple">19°14'70"N, 98°38'70"E</named-content></named-content>, elev. 960 m, 3 August 2013, <italic>Olivier Raspé</italic> &amp; <italic>Anan Thawthong</italic>, OR0683; Muang District, Doi Suthep-Pui National Park, <named-content xmlns:xlink="http://www.w3.org/1999/xlink" content-type="dwc:verbatimCoordinates" xlink:type="simple"><named-content content-type="geo-json" specific-use="{&#34;type&#34;:&#34;Point&#34;,&#34;coordinates&#34;:[98.892500,18.810278]}" id="NCID0ESGAM" xlink:type="simple">18°48'37"N, 98°53'33"E</named-content></named-content>, elev. 1460 m, 14 July 2016, <italic>Olivier Raspé</italic>, OR1306; Mae On District, <named-content xmlns:xlink="http://www.w3.org/1999/xlink" content-type="dwc:verbatimCoordinates" xlink:type="simple"><named-content content-type="geo-json" specific-use="{&#34;type&#34;:&#34;Point&#34;,&#34;coordinates&#34;:[99.304444,18.876389]}" id="NCID0E3GAM" xlink:type="simple">18°52'35"N, 99°18'16"E</named-content></named-content>, elev. 860 m, 6 June 2018, <italic>Santhiti Vadthanarat</italic>, SV0451.</p></tp:treatment-sec><tp:treatment-sec sec-type="remarks" id="SECID0EDHAM"><title>Remarks.</title><p>We observed some small yellowish to reddish to brownish dark particles or crystals covering the cell walls in pileipellis, stipitipellis and on the hymenium, especially the cystidia and basidia when observed in water. The small particles or crystals were mostly dissolved in <abbrev xmlns:xlink="http://www.w3.org/1999/xlink" xlink:title="10% aqueous potassium hydroxide" id="ABBRID0EJHAM" xlink:type="simple">KOH</abbrev>.</p><p><italic><tp:taxon-name><tp:taxon-name-part taxon-name-part-type="genus" reg="Cacaoporus">Cacaoporus</tp:taxon-name-part><tp:taxon-name-part taxon-name-part-type="species" reg="pallidicarneus">pallidicarneus</tp:taxon-name-part></tp:taxon-name></italic> differs from <italic><tp:taxon-name><tp:taxon-name-part taxon-name-part-type="genus" reg="Cacaoporus">C.</tp:taxon-name-part><tp:taxon-name-part taxon-name-part-type="species" reg="tenebrosus">tenebrosus</tp:taxon-name-part></tp:taxon-name></italic> by its basidiomata context colour which is paler, especially at the stipe base. A combination of the following characters are also distinctive: spore shape which is amygdaliform or elongated amygdaliform or sometimes ovoid with subacute apex in side view and ovoid in front view, while <italic><tp:taxon-name><tp:taxon-name-part taxon-name-part-type="genus" reg="Cacaoporus">C.</tp:taxon-name-part><tp:taxon-name-part taxon-name-part-type="species" reg="tenebrosus">tenebrosus</tp:taxon-name-part></tp:taxon-name></italic> has ovoid spores, shorter basidia and differently shaped hymenophoral cystidia (see note under <italic><tp:taxon-name><tp:taxon-name-part taxon-name-part-type="genus" reg="Cacaoporus">C.</tp:taxon-name-part><tp:taxon-name-part taxon-name-part-type="species" reg="tenebrosus">tenebrosus</tp:taxon-name-part></tp:taxon-name></italic>). <italic><tp:taxon-name><tp:taxon-name-part taxon-name-part-type="genus" reg="Cacaoporus">Cacaoporus</tp:taxon-name-part><tp:taxon-name-part taxon-name-part-type="species" reg="pallidicarneus">pallidicarneus</tp:taxon-name-part></tp:taxon-name></italic> has a stipitipellis which is a disrupted hymeniderm composed of caulocystidia and clavate cells, while the other species has a loose trichoderm or tangled trichoderm. Interestingly, one collection (SV0402) had a slightly paler context than <italic><tp:taxon-name><tp:taxon-name-part taxon-name-part-type="genus" reg="Cacaoporus">C.</tp:taxon-name-part><tp:taxon-name-part taxon-name-part-type="species" reg="tenebrosus">tenebrosus</tp:taxon-name-part></tp:taxon-name></italic> but not as pale as <italic><tp:taxon-name><tp:taxon-name-part taxon-name-part-type="genus" reg="Cacaoporus">C.</tp:taxon-name-part><tp:taxon-name-part taxon-name-part-type="species" reg="pallidicarneus">pallidicarneus</tp:taxon-name-part></tp:taxon-name></italic>. The phylogenetic analyses indicated that this collection might be a species different from <italic><tp:taxon-name><tp:taxon-name-part taxon-name-part-type="genus" reg="Cacaoporus">C.</tp:taxon-name-part><tp:taxon-name-part taxon-name-part-type="species" reg="pallidicarneus">pallidicarneus</tp:taxon-name-part></tp:taxon-name></italic> and <italic><tp:taxon-name><tp:taxon-name-part taxon-name-part-type="genus" reg="Cacaoporus">C.</tp:taxon-name-part><tp:taxon-name-part taxon-name-part-type="species" reg="tenebrosus">tenebrosus</tp:taxon-name-part></tp:taxon-name></italic>. However, the specimen was immature and, therefore, more collections are needed before the species can be formally recognised.</p><fig id="F2" position="float" orientation="portrait"><label>Figure 2.</label><caption><p>Habit of <italic><tp:taxon-name><tp:taxon-name-part taxon-name-part-type="genus" reg="Cacaoporus">Cacaoporus</tp:taxon-name-part></tp:taxon-name></italic> species. <bold>a</bold><italic><tp:taxon-name><tp:taxon-name-part taxon-name-part-type="genus" reg="Cacaoporus">C.</tp:taxon-name-part><tp:taxon-name-part taxon-name-part-type="species" reg="pallidicarneus">pallidicarneus</tp:taxon-name-part></tp:taxon-name></italic> (SV0221) <bold>b–d</bold><italic><tp:taxon-name><tp:taxon-name-part taxon-name-part-type="genus" reg="Cacaoporus">C.</tp:taxon-name-part><tp:taxon-name-part taxon-name-part-type="species" reg="tenebrosus">tenebrosus</tp:taxon-name-part></tp:taxon-name></italic> (b - SV0223, c - SV0224, d - SV0422). Scale bars: 1 cm (<bold>a–d</bold>).</p></caption><graphic xmlns:xlink="http://www.w3.org/1999/xlink" xlink:href="mycokeys-54-001-g002.jpg" position="float" orientation="portrait" xlink:type="simple" id="oo_309018.jpg"/></fig></tp:treatment-sec><tp:treatment-sec><!--Section generated to contain objects referenced in tp:taxon-treatment.--><fig id="F3" position="float" orientation="portrait"><label>Figure 3.</label><caption><p>Close-ups of hymenium/pileus context transition zone in <italic><tp:taxon-name><tp:taxon-name-part taxon-name-part-type="genus" reg="Cacaoporus">Cacaoporus</tp:taxon-name-part></tp:taxon-name></italic> species, illustrating the non-separability of both tissues <bold>a</bold><italic><tp:taxon-name><tp:taxon-name-part taxon-name-part-type="genus" reg="Cacaoporus">C.</tp:taxon-name-part><tp:taxon-name-part taxon-name-part-type="species" reg="pallidicarneus">pallidicarneus</tp:taxon-name-part></tp:taxon-name></italic> (OR0681) <bold>b</bold><italic><tp:taxon-name><tp:taxon-name-part taxon-name-part-type="genus" reg="Cacaoporus">C.</tp:taxon-name-part><tp:taxon-name-part taxon-name-part-type="species" reg="tenebrosus">tenebrosus</tp:taxon-name-part></tp:taxon-name></italic> (OR0654) <bold>c</bold><italic><tp:taxon-name><tp:taxon-name-part taxon-name-part-type="genus" reg="Cacaoporus">C.</tp:taxon-name-part><tp:taxon-name-part taxon-name-part-type="species" reg="tenebrosus">tenebrosus</tp:taxon-name-part></tp:taxon-name></italic> (SV0452). The transition between both tissues is particularly unmarked in <italic><tp:taxon-name><tp:taxon-name-part taxon-name-part-type="genus" reg="Cacaoporus">C.</tp:taxon-name-part><tp:taxon-name-part taxon-name-part-type="species" reg="pallidicarneus">pallidicarneus</tp:taxon-name-part></tp:taxon-name></italic> (<bold>a</bold>) Scale bars: 3 mm (<bold>a</bold>); 5 mm (<bold>b–c</bold>).</p></caption><graphic xmlns:xlink="http://www.w3.org/1999/xlink" xlink:href="mycokeys-54-001-g003.jpg" position="float" orientation="portrait" xlink:type="simple" id="oo_309019.jpg"/></fig><fig id="F4" position="float" orientation="portrait"><label>Figure 4.</label><caption><p>Scanning electron micrographs of <italic><tp:taxon-name><tp:taxon-name-part taxon-name-part-type="genus" reg="Cacaoporus">Cacaoporus</tp:taxon-name-part></tp:taxon-name></italic> basidiospores <bold>a</bold><italic><tp:taxon-name><tp:taxon-name-part taxon-name-part-type="genus" reg="Cacaoporus">C.</tp:taxon-name-part><tp:taxon-name-part taxon-name-part-type="species" reg="pallidicarneus">pallidicarneus</tp:taxon-name-part></tp:taxon-name></italic> (SV0221) <bold>b</bold><italic><tp:taxon-name><tp:taxon-name-part taxon-name-part-type="genus" reg="Cacaoporus">C.</tp:taxon-name-part><tp:taxon-name-part taxon-name-part-type="species" reg="tenebrosus">tenebrosus</tp:taxon-name-part></tp:taxon-name></italic> (SV0223). Scale bars: 1 µm (<bold>a–b</bold>).</p></caption><graphic xmlns:xlink="http://www.w3.org/1999/xlink" xlink:href="mycokeys-54-001-g004.jpg" position="float" orientation="portrait" xlink:type="simple" id="oo_309020.jpg"/></fig><fig id="F5" position="float" orientation="portrait"><label>Figure 5.</label><caption><p>Microscopic features of <italic><tp:taxon-name><tp:taxon-name-part taxon-name-part-type="genus" reg="Cacaoporus">Cacaoporus</tp:taxon-name-part><tp:taxon-name-part taxon-name-part-type="species" reg="pallidicarneus">pallidicarneus</tp:taxon-name-part></tp:taxon-name></italic><bold>a</bold> basidiospores <bold>b</bold> basidia <bold>c</bold> cheilocystidia <bold>d</bold> pleurocystidia <bold>e</bold> caulocystidia <bold>f</bold> pileipellis <bold>g</bold> stipitipellis. Scale bars: 10 µm (<bold>a–b</bold>); 25 µm (<bold>c–e</bold>); 50 µm (<bold>f–g</bold>). All drawings were made from the type (SV0221).</p></caption><graphic xmlns:xlink="http://www.w3.org/1999/xlink" xlink:href="mycokeys-54-001-g005.jpg" position="float" orientation="portrait" xlink:type="simple" id="oo_309021.jpg"/></fig></tp:treatment-sec></tp:taxon-treatment>
