# Supplementary material for: Cacaoporus, a new Boletaceae genus, with two new species from Thailand
Source: MycoKeys. 2019 Jun 10;54:1–29. doi: 10.3897/mycokeys.54.35018 (PMC6579793; doi:10.3897/mycokeys.54.35018)
Supplement: XML Treatment for Cacaoporus tenebrosus [file mycokeys.54.35018-treatment3.xml]

<!DOCTYPE tp:taxon-treatment
  PUBLIC "-//TaxonX//DTD Taxonomic Treatment Publishing DTD v0 20100105//EN" "tax-treatment-NSO.dtd">
<tp:taxon-treatment xmlns:tp="http://www.plazi.org/taxpub"><tp:treatment-meta><kwd-group><label>Taxon classification</label><kwd><named-content xmlns:xlink="http://www.w3.org/1999/xlink" content-type="kingdom">Fungi</named-content></kwd><kwd><named-content xmlns:xlink="http://www.w3.org/1999/xlink" content-type="order">Boletales</named-content></kwd><kwd><named-content xmlns:xlink="http://www.w3.org/1999/xlink" content-type="family">Boletaceae</named-content></kwd></kwd-group><mixed-citation publication-type="journal"><person-group><name><surname>Vadthanarat</surname><given-names>Santhiti</given-names></name><name><surname>Lumyong</surname><given-names>Saisamorn</given-names></name><name><surname>Raspé</surname><given-names>Olivier</given-names></name></person-group><article-title><italic><tp:taxon-name><tp:taxon-name-part taxon-name-part-type="genus" reg="Cacaoporus">Cacaoporus</tp:taxon-name-part></tp:taxon-name></italic>, a new <tp:taxon-name><tp:taxon-name-part taxon-name-part-type="family">Boletaceae</tp:taxon-name-part></tp:taxon-name> genus, with two new species from Thailand</article-title><source>MycoKeys</source><day>10</day><month>6</month><year>2019</year><volume>54</volume><fpage>1</fpage><lpage>29</lpage><pub-id pub-id-type="doi">10.3897/mycokeys.54.35018</pub-id></mixed-citation></tp:treatment-meta><tp:nomenclature><tp:taxon-name>
            <tp:taxon-name-part taxon-name-part-type="genus" reg="Cacaoporus">Cacaoporus</tp:taxon-name-part>
            <tp:taxon-name-part taxon-name-part-type="species" reg="tenebrosus">tenebrosus</tp:taxon-name-part>
            <object-id xmlns:xlink="http://www.w3.org/1999/xlink" content-type="mycobank" xlink:type="simple">MB829656</object-id>
          </tp:taxon-name><tp:taxon-authority>Vadthanarat, Raspé &amp; Lumyong</tp:taxon-authority><tp:taxon-status xmlns:xlink="http://www.w3.org/1999/xlink" xlink:type="simple">sp. nov.</tp:taxon-status><xref ref-type="fig" rid="F2">Figs 2b–d</xref><xref ref-type="fig" rid="F3">, 3b–c</xref><xref ref-type="fig" rid="F4">, 4b</xref><xref ref-type="fig" rid="F6">and 6</xref></tp:nomenclature><tp:treatment-sec sec-type="etymology" id="SECID0E2NAM"><title>Etymology.</title><p>Refers to the overall darkness of basidiomata, including the context.</p></tp:treatment-sec><tp:treatment-sec sec-type="material" id="SECID0EAOAM"><title>Type.</title><p>THAILAND, Chiang Mai Province, Mae On District, <named-content xmlns:xlink="http://www.w3.org/1999/xlink" content-type="dwc:verbatimCoordinates" xlink:type="simple"><named-content content-type="geo-json" specific-use="{&#34;type&#34;:&#34;Point&#34;,&#34;coordinates&#34;:[99.308889,18.876944]}" id="NCID0EJOAM" xlink:type="simple">18°52'37"N, 99°18'32"E</named-content></named-content>, elev. 940 m, 15 August 2015, <italic>Santhiti Vadthanarat</italic>, SV0223 (holotype CMUB!, isotype BR!).</p></tp:treatment-sec><tp:treatment-sec sec-type="diagnosis" id="SECID0EQOAM"><title>Diagnosis.</title><p><italic><tp:taxon-name><tp:taxon-name-part taxon-name-part-type="genus" reg="Cacaoporus">Cacaoporus</tp:taxon-name-part><tp:taxon-name-part taxon-name-part-type="species" reg="tenebrosus">tenebrosus</tp:taxon-name-part></tp:taxon-name></italic> is characterised by having a darker context than the other species, longer basidia and cylindrical to narrowly subclavate hymenophoral cystidia.</p></tp:treatment-sec><tp:treatment-sec sec-type="description" id="SECID0EBPAM"><title>Description.</title><p><bold><italic>Basidiomata</italic></bold> medium-sized. <bold><italic>Pileus</italic></bold> (2.3)3.1–5(9) cm in diameter, convex when young becoming plano-convex to slightly depressed with age; margin inflexed to deflexed, slightly exceeding (1–2 mm); surface even to subrugulose, minutely tomentose, slightly cracked at the centre, dull, greyish-brown (10F3) to dark brown to blackish-brown (8F4–5) to the margin; <bold><italic>context</italic></bold> 5–10 mm thick half-way to the margin, soft, marmorated, greyish-brown to dark brown (10F3–5) with greyish-brown (9B/D3), scattered with reddish-brown to brownish-black, fine encrustations at places, slightly reddening in paler spots when cut. <bold><italic>Stipe</italic></bold> central, terete, cylindrical to sometimes with slightly wider base, 4.3–7.0 × 0.7–1.4 cm, surface even, minutely tomentose, dull, dark brown to greyish-brown (9F4 to 10F3), basal mycelium white to off-white becoming reddish-white to pale red (7A3–4) when bruised; <bold><italic>context</italic></bold> solid, greyish-brown to dark brown (9–10F3–5) marmorated with reddish-grey (7/10B2), usually scattered with small reddish-brown to brownish-black fine encrustations, slightly reddening when cut. <bold><italic>Hymenophore</italic></bold> tubulate, adnate, subventricose to ventricose, slightly depressed around the stipe. <bold><italic>Tubes</italic></bold> (4)7–13 mm long half-way to the margin, brown to dark brown (8F3 to 9F4), not separable from the pileus context. <bold><italic>Pores</italic></bold> 0.8–2 mm wide at mid-radius, regularly arranged, mostly roundish at first, becoming slightly angular with age, sometime irregular, elongated around the stipe; colour distribution even, greyish-brown to dark brown (9F4) at first, becoming chocolate brown to brown (10F3 to 7–8F4–5) with age. <bold><italic>Odour</italic></bold> mild fungoid. <bold><italic>Taste</italic></bold> slightly bitter at first, then mild. <bold><italic>Spore print</italic></bold> dark brown (8/9F4) in mass.</p><p><bold><italic>Macrochemical reactions.</italic></bold><abbrev xmlns:xlink="http://www.w3.org/1999/xlink" xlink:title="10% aqueous potassium hydroxide" id="ABBRID0E1QAM" xlink:type="simple">KOH</abbrev>, yellowish then brown to black on cap, stipe, pileus context, stipe context and hymenium; NH<sub>4</sub>OH, yellowish then orange to brown on cap, stipe, pileus context, stipe context and hymenium.</p><p><bold><italic>Basidiospores</italic></bold> [290/8/6] (7.4–)7.7–8.4–9.2(–10) × (4.5–)5–5.3–5.7(–6.1) µm <italic>Q</italic> = (1.25–)1.44–1.57–1.77(–2). From the type (2 basidiomata, <italic>N</italic> = 134) (7.5–)7.7–8.2–9(–9.9) × (4.9–)5–5.4–5.7(–5.9) µm, <italic>Q</italic> = (1.41–)1.43–1.54–1.71(–1.9), ovoid, thin-walled, smooth, slightly reddish to brownish hyaline in water, slightly yellowish to greenish hyaline in <abbrev xmlns:xlink="http://www.w3.org/1999/xlink" xlink:title="10% aqueous potassium hydroxide" id="ABBRID0ENRAM" xlink:type="simple">KOH</abbrev> or NH<sub>4</sub>OH, inamyloid. <bold><italic>Basidia</italic></bold> 4-spored, (33.6–)34.3–38.8–45.8(–47) × (7.7–)7.8–9.5–10.8(–10.9) µm, clavate to narrowly clavate without basal clamp connection, yellowish to brownish hyaline to slightly dark in <abbrev xmlns:xlink="http://www.w3.org/1999/xlink" xlink:title="10% aqueous potassium hydroxide" id="ABBRID0EWRAM" xlink:type="simple">KOH</abbrev> or NH<sub>4</sub>OH; sterigmata up to 5 µm long. <bold><italic>Cheilocystidia</italic></bold> (22–)22.1–28.7–37(–37) × (3–)3.1–4.4–5(–5) µm, frequent, cylindrical with obtuse apex, sometimes bent or sinuate, thin-walled, yellowish-brown to dark brown in <abbrev xmlns:xlink="http://www.w3.org/1999/xlink" xlink:title="10% aqueous potassium hydroxide" id="ABBRID0E6RAM" xlink:type="simple">KOH</abbrev> or NH<sub>4</sub>OH, often scattered with small brownish-yellow to yellowish-brown crystals on the walls in <abbrev xmlns:xlink="http://www.w3.org/1999/xlink" xlink:title="10% aqueous potassium hydroxide" id="ABBRID0EFSAM" xlink:type="simple">KOH</abbrev> or NH<sub>4</sub>OH. <bold><italic>Pleurocystidia</italic></bold> (62–)62.5–81.5–99(–99) × (7–)7–8–9(–9) µm, frequent, cylindrical to narrowly subclavate, sometimes bent or sinuate, thin-walled, with yellowish-brown to slightly dark content in <abbrev xmlns:xlink="http://www.w3.org/1999/xlink" xlink:title="10% aqueous potassium hydroxide" id="ABBRID0EOSAM" xlink:type="simple">KOH</abbrev> or NH<sub>4</sub>OH, densely covered with small reddish-brown to brownish dark encrustations on the walls when observed in H<sub>2</sub>O, with some scattered small brownish-yellow to yellowish-brown crystals on the walls in <abbrev xmlns:xlink="http://www.w3.org/1999/xlink" xlink:title="10% aqueous potassium hydroxide" id="ABBRID0EWSAM" xlink:type="simple">KOH</abbrev> or NH<sub>4</sub>OH. <bold><italic>Hymenophoral trama</italic></bold> subdivergent to divergent, 80–170 µm wide, with 60–80 µm wide of subregular mediostratum, composed of cylindrical, 4–8(11) µm wide hyphae, slightly yellowish to brownish hyaline in <abbrev xmlns:xlink="http://www.w3.org/1999/xlink" xlink:title="10% aqueous potassium hydroxide" id="ABBRID0E6SAM" xlink:type="simple">KOH</abbrev> or NH<sub>4</sub>OH. <bold><italic>Pileipellis</italic></bold> a tangled trichoderm to tomentum at places, 70–110 µm thick, composed of moderately interwoven thin-walled hyphae; terminal cells 12–48 × 4–7 µm mostly slightly sinuate, cylindrical to irregular with rounded apex, at places clavate to elongated clavate terminal cells 18–33 × 7–9 µm, slightly dark to reddish to brownish dark in water, yellowish-brown to slightly dark in <abbrev xmlns:xlink="http://www.w3.org/1999/xlink" xlink:title="10% aqueous potassium hydroxide" id="ABBRID0EITAM" xlink:type="simple">KOH</abbrev> or NH<sub>4</sub>OH, scattered with small brownish-yellow to yellowish-brown crystals on the walls in <abbrev xmlns:xlink="http://www.w3.org/1999/xlink" xlink:title="10% aqueous potassium hydroxide" id="ABBRID0EOTAM" xlink:type="simple">KOH</abbrev> or NH<sub>4</sub>OH. <bold><italic>Pileus context</italic></bold> made of moderately interwoven, thin-walled, hyaline hyphae, 7–12 µm wide. <bold><italic>Stipitipellis</italic></bold> a trichoderm to tangled trichoderm, 70–120 µm thick, composed of loosely to moderately interwoven cylindrical hyphae anastomosing at places, brownish dark to dark in <abbrev xmlns:xlink="http://www.w3.org/1999/xlink" xlink:title="10% aqueous potassium hydroxide" id="ABBRID0E6TAM" xlink:type="simple">KOH</abbrev> or NH<sub>4</sub>OH. <bold><italic>Caulocystidia</italic></bold> (17–)17.6–29.4–46.3(–47) × (4–)4.1–5.5–6.9(–7) µm, clavate to cylindrical with obtuse apex, thin-walled, yellowish to brownish dark in <abbrev xmlns:xlink="http://www.w3.org/1999/xlink" xlink:title="10% aqueous potassium hydroxide" id="ABBRID0EIUAM" xlink:type="simple">KOH</abbrev> or NH<sub>4</sub>OH. <bold><italic>Stipe context</italic></bold> composed of parallel, 4–6(12) µm wide hyphae, brownish hyaline to yellowish pale brown in <abbrev xmlns:xlink="http://www.w3.org/1999/xlink" xlink:title="10% aqueous potassium hydroxide" id="ABBRID0ERUAM" xlink:type="simple">KOH</abbrev> or NH<sub>4</sub>OH. <bold><italic>Clamp connections</italic></bold> not seen in any tissue.</p></tp:treatment-sec><tp:treatment-sec sec-type="habitat" id="SECID0E1UAM"><title>Habitat and distribution.</title><p>Gregarious (up to 9 basidiomata) to fasciculate or solitary, on soil in hill evergreen forest dominated by <tp:taxon-name><tp:taxon-name-part taxon-name-part-type="family">Fagaceae</tp:taxon-name-part></tp:taxon-name> trees, with a few <italic><tp:taxon-name><tp:taxon-name-part taxon-name-part-type="genus" reg="Dipterocarpus">Dipterocarpus</tp:taxon-name-part></tp:taxon-name></italic> spp. and <italic><tp:taxon-name><tp:taxon-name-part taxon-name-part-type="genus" reg="Shorea">Shorea</tp:taxon-name-part></tp:taxon-name></italic> spp. or in Dipterocarp forest dominated by <italic><tp:taxon-name><tp:taxon-name-part taxon-name-part-type="genus" reg="Dipterocarpus">Dipterocarpus</tp:taxon-name-part></tp:taxon-name></italic> spp., <italic><tp:taxon-name><tp:taxon-name-part taxon-name-part-type="genus" reg="Shorea">Shorea</tp:taxon-name-part></tp:taxon-name></italic> spp. with a few <italic><tp:taxon-name><tp:taxon-name-part taxon-name-part-type="genus" reg="Lithocarpus">Lithocarpus</tp:taxon-name-part></tp:taxon-name></italic> sp., <italic><tp:taxon-name><tp:taxon-name-part taxon-name-part-type="genus" reg="Castanopsis">Castanopsis</tp:taxon-name-part></tp:taxon-name></italic> sp. and <italic><tp:taxon-name><tp:taxon-name-part taxon-name-part-type="genus" reg="Quercus">Quercus</tp:taxon-name-part></tp:taxon-name></italic> sp. Currently known only from Chiang Mai Province, Northern Thailand.</p></tp:treatment-sec><tp:treatment-sec sec-type="material" id="SECID0EWWAM"><title>Additional specimens examined.</title><p>THAILAND, Chiang Mai Province, Mae Taeng District, <named-content xmlns:xlink="http://www.w3.org/1999/xlink" content-type="dwc:verbatimCoordinates" xlink:type="simple"><named-content content-type="geo-json" specific-use="{&#34;type&#34;:&#34;Point&#34;,&#34;coordinates&#34;:[98.731944,19.120833]}" id="NCID0E6WAM" xlink:type="simple">19°07'15"N, 98°43'55"E</named-content></named-content>, elev. 910 m, 29 July 2013, <italic>Olivier Raspé</italic> &amp; <italic>Benjarong Thongbai</italic>, OR0654; ibid. <named-content xmlns:xlink="http://www.w3.org/1999/xlink" content-type="dwc:verbatimCoordinates" xlink:type="simple"><named-content content-type="geo-json" specific-use="{&#34;type&#34;:&#34;Point&#34;,&#34;coordinates&#34;:[98.683056,19.124722]}" id="NCID0ELXAM" xlink:type="simple">19°7'29"N, 98°40'59"E</named-content></named-content>, elev. 1010 m, 24 May 2018, <italic>Santhiti Vadthanarat</italic>, SV0422; Mae On District, <named-content xmlns:xlink="http://www.w3.org/1999/xlink" content-type="dwc:verbatimCoordinates" xlink:type="simple"><named-content content-type="geo-json" specific-use="{&#34;type&#34;:&#34;Point&#34;,&#34;coordinates&#34;:[99.305278,18.876944]}" id="NCID0EVXAM" xlink:type="simple">18°52'37"N, 99°18'19"E</named-content></named-content>, elev. 850 m, 15 August 2015, <italic>Santhiti Vadthanarat</italic>, SV0224; ibid., <named-content xmlns:xlink="http://www.w3.org/1999/xlink" content-type="dwc:verbatimCoordinates" xlink:type="simple"><named-content content-type="geo-json" specific-use="{&#34;type&#34;:&#34;Point&#34;,&#34;coordinates&#34;:[99.304444,18.876389]}" id="NCID0E6XAM" xlink:type="simple">18°52'35"N, 99°18'16"E</named-content></named-content>, elev. 860 m, 15 July 2017, <italic>Olivier Raspé</italic> , OR1435; ibid., 6 June 2018, <italic>Santhiti Vadthanarat</italic>, SV0452.</p></tp:treatment-sec><tp:treatment-sec sec-type="remarks" id="SECID0EIYAM"><title>Remarks.</title><p>There were many small yellowish to reddish to dark brownish particles or crystals on the walls of pileipellis, stipitipellis and hymenium cells, especially on the cystidia and basidia when observed in water. The small particles or crystals are somewhat dissolved and discoloured in <abbrev xmlns:xlink="http://www.w3.org/1999/xlink" xlink:title="10% aqueous potassium hydroxide" id="ABBRID0EOYAM" xlink:type="simple">KOH</abbrev>.</p><p>Microscopically, <italic><tp:taxon-name><tp:taxon-name-part taxon-name-part-type="genus" reg="Cacaoporus">Cacaoporus</tp:taxon-name-part><tp:taxon-name-part taxon-name-part-type="species" reg="tenebrosus">tenebrosus</tp:taxon-name-part></tp:taxon-name></italic> differs from <italic><tp:taxon-name><tp:taxon-name-part taxon-name-part-type="genus" reg="Cacaoporus">C.</tp:taxon-name-part><tp:taxon-name-part taxon-name-part-type="species" reg="pallidicarneus">pallidicarneus</tp:taxon-name-part></tp:taxon-name></italic> by having a darker context, longer basidia (33.6–47 µm vs. 25.3–33.8 µm, respectively), longer and larger hymenophoral cystidia, which also differ in shape (cylindrical to narrowly subclavate in <italic><tp:taxon-name><tp:taxon-name-part taxon-name-part-type="genus" reg="Cacaoporus">C.</tp:taxon-name-part><tp:taxon-name-part taxon-name-part-type="species" reg="tenebrosus">tenebrosus</tp:taxon-name-part></tp:taxon-name></italic> but fusiform to narrowly fusiform in <italic><tp:taxon-name><tp:taxon-name-part taxon-name-part-type="genus" reg="Cacaoporus">C.</tp:taxon-name-part><tp:taxon-name-part taxon-name-part-type="species" reg="pallidicarneus">pallidicarneus</tp:taxon-name-part></tp:taxon-name></italic>). Phylogenetically, all <italic><tp:taxon-name><tp:taxon-name-part taxon-name-part-type="genus" reg="Cacaoporus">Cacaoporus</tp:taxon-name-part></tp:taxon-name></italic> collections with a dark context formed a clade sister to <italic><tp:taxon-name><tp:taxon-name-part taxon-name-part-type="genus" reg="Cacaoporus">C.</tp:taxon-name-part><tp:taxon-name-part taxon-name-part-type="species" reg="pallidicarneus">pallidicarneus</tp:taxon-name-part></tp:taxon-name></italic> (BS = 85% and PP = 0.88), but some (SV0224 and SV0422) were genetically somewhat distant from the other collections. However, we could not find any difference in morphology. Consequently, we consider them as the same species (<italic><tp:taxon-name><tp:taxon-name-part taxon-name-part-type="genus" reg="Cacaoporus">C.</tp:taxon-name-part><tp:taxon-name-part taxon-name-part-type="species" reg="tenebrosus">tenebrosus</tp:taxon-name-part></tp:taxon-name></italic>). Study of more collections is needed to confirm or infirm that they belong to the same species.</p><fig id="F3" position="float" orientation="portrait"><label>Figure 3.</label><caption><p>Close-ups of hymenium/pileus context transition zone in <italic><tp:taxon-name><tp:taxon-name-part taxon-name-part-type="genus" reg="Cacaoporus">Cacaoporus</tp:taxon-name-part></tp:taxon-name></italic> species, illustrating the non-separability of both tissues <bold>a</bold><italic><tp:taxon-name><tp:taxon-name-part taxon-name-part-type="genus" reg="Cacaoporus">C.</tp:taxon-name-part><tp:taxon-name-part taxon-name-part-type="species" reg="pallidicarneus">pallidicarneus</tp:taxon-name-part></tp:taxon-name></italic> (OR0681) <bold>b</bold><italic><tp:taxon-name><tp:taxon-name-part taxon-name-part-type="genus" reg="Cacaoporus">C.</tp:taxon-name-part><tp:taxon-name-part taxon-name-part-type="species" reg="tenebrosus">tenebrosus</tp:taxon-name-part></tp:taxon-name></italic> (OR0654) <bold>c</bold><italic><tp:taxon-name><tp:taxon-name-part taxon-name-part-type="genus" reg="Cacaoporus">C.</tp:taxon-name-part><tp:taxon-name-part taxon-name-part-type="species" reg="tenebrosus">tenebrosus</tp:taxon-name-part></tp:taxon-name></italic> (SV0452). The transition between both tissues is particularly unmarked in <italic><tp:taxon-name><tp:taxon-name-part taxon-name-part-type="genus" reg="Cacaoporus">C.</tp:taxon-name-part><tp:taxon-name-part taxon-name-part-type="species" reg="pallidicarneus">pallidicarneus</tp:taxon-name-part></tp:taxon-name></italic> (<bold>a</bold>) Scale bars: 3 mm (<bold>a</bold>); 5 mm (<bold>b–c</bold>).</p></caption><graphic xmlns:xlink="http://www.w3.org/1999/xlink" xlink:href="mycokeys-54-001-g003.jpg" position="float" orientation="portrait" xlink:type="simple" id="oo_309019.jpg"/></fig><fig id="F4" position="float" orientation="portrait"><label>Figure 4.</label><caption><p>Scanning electron micrographs of <italic><tp:taxon-name><tp:taxon-name-part taxon-name-part-type="genus" reg="Cacaoporus">Cacaoporus</tp:taxon-name-part></tp:taxon-name></italic> basidiospores <bold>a</bold><italic><tp:taxon-name><tp:taxon-name-part taxon-name-part-type="genus" reg="Cacaoporus">C.</tp:taxon-name-part><tp:taxon-name-part taxon-name-part-type="species" reg="pallidicarneus">pallidicarneus</tp:taxon-name-part></tp:taxon-name></italic> (SV0221) <bold>b</bold><italic><tp:taxon-name><tp:taxon-name-part taxon-name-part-type="genus" reg="Cacaoporus">C.</tp:taxon-name-part><tp:taxon-name-part taxon-name-part-type="species" reg="tenebrosus">tenebrosus</tp:taxon-name-part></tp:taxon-name></italic> (SV0223). Scale bars: 1 µm (<bold>a–b</bold>).</p></caption><graphic xmlns:xlink="http://www.w3.org/1999/xlink" xlink:href="mycokeys-54-001-g004.jpg" position="float" orientation="portrait" xlink:type="simple" id="oo_309020.jpg"/></fig><fig id="F5" position="float" orientation="portrait"><label>Figure 5.</label><caption><p>Microscopic features of <italic><tp:taxon-name><tp:taxon-name-part taxon-name-part-type="genus" reg="Cacaoporus">Cacaoporus</tp:taxon-name-part><tp:taxon-name-part taxon-name-part-type="species" reg="pallidicarneus">pallidicarneus</tp:taxon-name-part></tp:taxon-name></italic><bold>a</bold> basidiospores <bold>b</bold> basidia <bold>c</bold> cheilocystidia <bold>d</bold> pleurocystidia <bold>e</bold> caulocystidia <bold>f</bold> pileipellis <bold>g</bold> stipitipellis. Scale bars: 10 µm (<bold>a–b</bold>); 25 µm (<bold>c–e</bold>); 50 µm (<bold>f–g</bold>). All drawings were made from the type (SV0221).</p></caption><graphic xmlns:xlink="http://www.w3.org/1999/xlink" xlink:href="mycokeys-54-001-g005.jpg" position="float" orientation="portrait" xlink:type="simple" id="oo_309021.jpg"/></fig><fig id="F6" position="float" orientation="portrait"><label>Figure 6.</label><caption><p>Microscopic features of <italic><tp:taxon-name><tp:taxon-name-part taxon-name-part-type="genus" reg="Cacaoporus">Cacaoporus</tp:taxon-name-part><tp:taxon-name-part taxon-name-part-type="species" reg="tenebrosus">tenebrosus</tp:taxon-name-part></tp:taxon-name></italic><bold>a</bold> basidiospores <bold>b</bold> basidia <bold>c</bold> cheilocystidia <bold>d</bold> pleurocystidia <bold>e</bold> caulocystidia <bold>f</bold> pileipellis <bold>g</bold> stipitipellis. Scale bars: 10 µm (<bold>a–b</bold>); 25 µm (<bold>c–e</bold>); 50 µm (<bold>f–g</bold>). All drawings were made from the type (SV0223).</p></caption><graphic xmlns:xlink="http://www.w3.org/1999/xlink" xlink:href="mycokeys-54-001-g006.jpg" position="float" orientation="portrait" xlink:type="simple" id="oo_309022.jpg"/></fig></tp:treatment-sec><tp:treatment-sec><!--Section generated to contain objects referenced in tp:taxon-treatment.--><fig id="F2" position="float" orientation="portrait"><label>Figure 2.</label><caption><p>Habit of <italic><tp:taxon-name><tp:taxon-name-part taxon-name-part-type="genus" reg="Cacaoporus">Cacaoporus</tp:taxon-name-part></tp:taxon-name></italic> species. <bold>a</bold><italic><tp:taxon-name><tp:taxon-name-part taxon-name-part-type="genus" reg="Cacaoporus">C.</tp:taxon-name-part><tp:taxon-name-part taxon-name-part-type="species" reg="pallidicarneus">pallidicarneus</tp:taxon-name-part></tp:taxon-name></italic> (SV0221) <bold>b–d</bold><italic><tp:taxon-name><tp:taxon-name-part taxon-name-part-type="genus" reg="Cacaoporus">C.</tp:taxon-name-part><tp:taxon-name-part taxon-name-part-type="species" reg="tenebrosus">tenebrosus</tp:taxon-name-part></tp:taxon-name></italic> (b - SV0223, c - SV0224, d - SV0422). Scale bars: 1 cm (<bold>a–d</bold>).</p></caption><graphic xmlns:xlink="http://www.w3.org/1999/xlink" xlink:href="mycokeys-54-001-g002.jpg" position="float" orientation="portrait" xlink:type="simple" id="oo_309018.jpg"/></fig></tp:treatment-sec></tp:taxon-treatment>
